# Supplementary material for: Identification of Molecular Subtypes and a Novel Prognostic Model of Sepsis Based on Ferroptosis-Associated Gene Signature
Source: Biomolecules. 2022 Oct 14;12(10):1479. doi: 10.3390/biom12101479 (PMC9599462; doi:10.3390/biom12101479)
Supplement: Supplementary file 1 [file biomolecules-12-01479-s001.zip]

Archive with 3 entries (3 files):
- File S1. Figure S1. Flow chart of the data analyzing.pdf
- File S2. s2_significant ferroptosis gene by univariate coxregression.xlsx
- File S3. s3_divid spesis patiens into two cluster.pdf
