# Supplementary material for: Identification of Molecular Subtypes and a Novel Prognostic Model of Sepsis Based on Ferroptosis-Associated Gene Signature
Source: Biomolecules. 2022 Oct 14;12(10):1479. doi: 10.3390/biom12101479 (PMC9599462; doi:10.3390/biom12101479)
Supplement: Supplementary file 1 [file biomolecules-12-01479-s001.zip › File S2. s2_significant ferroptosis gene by univariate coxregression.xlsx]

## Sheet: sigferrNam
name	log_rank p<0.05
PIEZO1	3.33e-05
TFRC	0.00032255
TSC1	0.00107039
TFR2	0.00107754
CREB5	0.00144658
GABARAPL1	0.00148422
GDF15	0.00260478
MIB2	0.00265176
DECR1	0.00275421
TRIM21	0.00283149
PHKG2	0.00284688
ULK2	0.00339523
PARP10	0.00354243
CAMKK2	0.00462348
NEDD4L	0.00495832
CHMP1A	0.00497547
BCAT2	0.00655047
DCAF7	0.00755189
LPCAT3	0.00793458
DPP4	0.00868749
KDM6B	0.00892437
GSK3B	0.00977325
MUC1	0.0109329
CAV1	0.0109782
SLC1A5	0.0121939
GABARAPL2	0.0155932
MDM4	0.0159492
SIAH2	0.0165862
TRIB2	0.017989
CD44	0.019778
PARP9	0.0204032
MT1G	0.0208382
ALDH3A2	0.021325
MAP3K11	0.0214589
WIPI1	0.0216121
PTPN6	0.0242639
TMBIM4	0.0243217
NFS1	0.024671
ISCU	0.0271259
STK11	0.0275022
PROK2	0.0317973
LONP1	0.0342584
RARRES2	0.0355756
TIMM9	0.0370227
SESN2	0.0396208
IREB2	0.040512
FURIN	0.0409419
AKT1S1	0.0413962
HSF1	0.0419731
BEX1	0.0440718
RRM2	0.0465647
ULK1	0.0466584
STAT3	0.0476949
ARF6	0.0479981
GLRX5	0.0484367
FANCD2	0.0491422
LPIN1	0.0492518
